# Supplementary material for: Cationic Polystyrene-Based Hydrogels: Low-Cost and Regenerable Adsorbents to Electrostatically Remove Nitrites from Water
Source: Toxics. 2023 Mar 27;11(4):312. doi: 10.3390/toxics11040312 (PMC10142137; doi:10.3390/toxics11040312)
Supplement: Supplementary file 1 [file toxics-11-00312-s001.zip]

Archive with 1 entries (1 files):
- toxics-2307106-supplementary.pdf
